# Supplementary material for: Antioxidant Assessment of Prenylated Stilbenoid-Rich Extracts from Elicited Hairy Root Cultures of Three Cultivars of Peanut (Arachis hypogaea)
Source: Molecules. 2021 Nov 10;26(22):6778. doi: 10.3390/molecules26226778 (PMC8621774; doi:10.3390/molecules26226778)
Supplement: Supplementary file 1 [file molecules-26-06778-s001.zip]

Archive with 1 entries (1 files):
- molecules-1460306-supplementary.pdf
